# Supplementary material for: Genome-wide characterization, expression and functional analysis of CLV3/ESR gene family in tomato
Source: BMC Genomics. 2014 Sep 30;15(1):827. doi: 10.1186/1471-2164-15-827 (PMC4195864; doi:10.1186/1471-2164-15-827)
Supplement: Supplementary file 1 — Additional file 1: Nucleic acid sequences and amino acid sequences of all 15 tomato CLE gene family members. (XLS 40 KB) [file 12864_2014_6524_MOESM1_ESM.xls]

## Sheet: CDS sequence
>SlCLE15	>Solyc11g071380.1.1 CDS	ATGTCTTTGATCAATGCTAAATATTTCAATCTCTTTGTCTTGCTGATCTGTTTTTTAGTAATTCAAGAATCTCATGGTCTGTCTCTAAAGGAAGTTGCTC CTGTGAAACTCCTAAACAGAAAGGTTTTAGAAAGGCAGTGGGCTGCATTTGGGAAGGTATACTACAAGCATGCAGAGAAGATTAATGAGAAGTTTGCTGA TTGGGAGCTAAGAGGAGTTCCAGCTGGTCCTGATCCATTGCATCACAATGGTGCTAGTCCTAAGAAACCTAAGACTCCATAA
>SlCLE1	>Solyc01g014100.2.1 CDS	ATGGTGTCTTTAAGAACTTTTGCTGTGACAATGTTGATTTTCTTGGTGGTTTTTGCACCCTTTGTTCTTAGCTTTCATCAATTTTCTCAACAAGTAAAAG GGGATTTTCCAGATAAAGAGAATCAGGAAGAAATGAAGAAAATGGGAACAGAGGAAGATTGTGCAAGACAAATTCCAACAGGACCAGACCCGCTTCATCA TAATCGTAACCATCCATTGAAACCATGA
>SlCLE10	>Solyc07g053370.1.1 CDS	ATGGCTAATTCATCATCAAAAATGTTCATAATCCTCTTCATGATTATTTTCCTTTTTTGTCACTTTATTTCTTTGGAGGGTCGTATTCTTGATGATCTTC AAGTTGTTCAAAACAAATATGATAGTCATTTTGTTCTTAGCAAGGCTGGATTTAGCCCTAGGGAGATTGAGGAGTATACGAGGCGATCTTTAAAAGGCGG TTCAGATAGAGTTGTACCTGGTGGACCTGACTCTCAACATCACTCTTCGCCTCCGACTAACTAG
>SlCLE11	>Solyc07g062670.1.1 CDS	ATGTCCACATTTAGCAACAAAATGGAACTTATACTCATGTTATTATGTACGTTGATTGTTACGTTGATGATTCAAGGATGTTGTCATGAGGTGATAAAAG GGCCAATTATTAGGCCTCATGGTCTAAGTTTACGCGAATTTGGTTACGATGAATCAACATTGGAGTATTACAAAAGAAGGGCAATGTTGTTAGATGTAGG AACCATGAGGGTTGCTCCACAAGGACCAGATGCTCAACATCACTCGCAATCACCAACAATGTCATAA
>SlCLE3	>Solyc02g067550.1.1 CDS	ATGGGTGGTGATGGTGCTGGCCGCGGCAGCAGTTTATTGATGGCTCTTCTTTTACTTATTTTTCTCTGTATTGTTTCTGCTGAGATTTTAGTAAAGCCTG CAGCAGCCAAAACAGTTACTGGAACGACAAGCAATCAACATTTAGACACTGGAAGGATAATAGAAACAGAAAGGCATTCTCTTCAAAGGACCAATCTCAA TTATGTCAGCAAAAGAAGAGTACCTAGTGAACCTGATCCAATACACAACAGGGAAGCAGGAGAGCACATGATAACACGCATCCGAGCTTGA
>SlCLE4	>Solyc02g087470.2.1 CDS	ATGGCACTCCAAACAGGGAAGGGAACTAGGGCTGCCACCAAAAATGTAAGTGCTGGAGCAATCAAACATGTACTAATAGAAGCTGAGAAGCAATATCTTC AAAGAAATCCAAATATCAATTATGTGAGCAAAAGAAGAGTGCCTACTGGACCAAATGCCATTCACAACAGGAAAGTAGGAGAGTATAGAGTGCCACCCAG TCGAGCTTGA
>SlCLE6	>Solyc05g006610.2.1 CDS	ATGGATAATATTATAAAATTCTCTAAGGTTTTTTTAAGTTTTTTTGTTTTTCTAGTATTTTTTTTGTTATTGTTGATTGAAGTACTTGAAAATGGAGGTG TTACAACAAAAATGAATTATGTTGATGATCAAGTTATGAAAAATAGCAAAGTAGTGATGAAAACACACAAAAGATCAAGTGGTGCTCATCATGTTCATCA AAAAATTGATTTCAATTTGGTGAGTAAAAGAAGAGTTCCTAATGGTCCTGACCCAATCCACAACAGAAGAGCTCGGAGTTCTCGTAGACCACCAGGCCAA GCTTCCAAAGGAAAACTCAACATTAAGCCATAA
>SlCLE7	>Solyc05g007650.1.1 CDS	ATGGTTTTCATTAGTAACAAGGCATTTGCATTTCTTCTTATATGTATAGGTCTCTTAGTAGTTTGTTCACATTCACAACAACAAAATGAGCTGAGGTTAT CGACGAGTAGGCGTATGCTTAAAGGATTAGTTACAGAGGAGGAGTTGAACACTGGCTTCAAATCAGCACCAGTAAGTAAGACATTTGATCCAAATGGCTC GAGTAAACGAAAAGTACGAAAAGGATCAGATCCAATCCACAATAGGTCTTGA
>SlCLE12	>Solyc09g061410.1.1 CDS	ATGGATATTGATCTCTTGTGGACTCTTGGGGGGGTGTTATTATTTTTTCAATCAAATTATTATTGCATGGCAACATTAAAGTCACAATCTTTTCTTTACT TCATTACTCTTTTCTTGATTTTGTTCATACTTGTCCATTCAAATCATCATGATCAAAATCCAGTTCCCAACCATTCATCATCATCATTATCATCGTCATC GTCTACTTCTAGTACTACAATGAAGTTGCATCCACGAAAAATTCCGAAAAATAAAGGTGAATATGGTGGTGCTGCTCATGAAGTTCCTAGTGGTCCAAAT CCAATATCAAACCGGTAA
>SlCLE14	>Solyc11g066120.1.1 CDS	ATGAAGAGAACAGAACTCCTACTCTACATTCTTCTCATATCGACAATATGTGCAGAATGTCGACATGGGTATAACTTCATTCCCATGGCTCAACCTATAA ACGCAGTTAAGTCCAATAAAAGCTCGGTATTCTACACATTGAGATCAACAAGAGGACACATTCTTGCTAATTTGGGGAAGTACGAAAAGATTCATAAACC ACCATCTGGACCGAATCCAAATGGAAATCATCGTCCACCATCAAGGGCCAAACCCAACTGGAAATCATCGTCCACCATCAGGCCATGA
>SlCLE9	>Solyc06g074060.1.1 CDS	ATGGCGATGATCCTCTGCATCTTTCTCTTCTCAATGCAAGCACAATCCTCTGATCAATACTCACATGGAAAATCCGCAATGCTGCGTGATCACTTCATTC ACAACAGAAAGATTACTAAAAATGGAAAAAGAATAAGCCAGGATGCAGGGGAACTAAGAGAAGCACCTATGAGTCCAGACCCTTTGCATCATCATGGAGG TCTCCCCAGGAATATAATGCCATAG
>SlCLE5	>Solyc03g025960.1.1 CDS	ATGAAACCTCCCACTTCATTACTTCTTCTCCTGGTTTTGATTTTGGTTTTGGTTCTTGTAGCATTCCGCTACGCCGATTGCAGACATTTAACTGCAGCTT ATCAGTCTGTAAAGCTAAGAGGTAGTAAGAAATTTGTTTCAGTTCATGCTGGTGCTGCAGATCATCTTGTTCCTGGAGGACCAAATCCTCTTCACAACTG A
>SlCLE2	>Solyc01g098890.1.1 CDS	ATGCTTGCCAGAACAAGTATCATACTTTTATTAATGATCTTTGTGACGATACAACAAGGTGTTTTGGGAGGTCGCGGGTACCTAATGGAGCAAGATAACA ACAACATTAATATGGAAGATAATGCACAAAGTCCTGTAGCTACTACAAGGAGCATCAGCCACATTATTGGAGATGATGAAGGTGGTTTTGTTGCATATGT CAATAGAGAAGTGCCCTCATCTCCTGATCCCTTGCACAATAGATGA
>SlCLE8	>Solyc05g053630.1.1 CDS	ATGGGAAAATCAACCATTTTCATCAAATCACAAACTCTTCTTCCTCTTTTCTTCCTTGGACTACTCTTGAATTATTCATTGATGATTTCAGCTACCCGTC TTGTCGGTTTTTCGAGTCATAATTTAGTATCATCGTCAAATAAAAAATTTACAAAAATAGTTAATCATCCTTACAAAACATCGAGTGATCAACAATATAT GGTGAATGCACATGATGTTCCAAGTGGTGCAAATCCTGTTCAAAATGGATGTGTAAATGGTATATGTTAA
>SlCLE13	>Solyc09g091810.1.1 CDS	ATGGCAAAAATAACTCAACCAAAAACTCTTTTTTTTCTTCTTCTCTTCATTTGTCTACTCATAAATTTTTCCCCGTTTAATGGAAAATTGGTCACCAATA TGCAAGTCCATCACAAACAATCGACTCCTAGTGATACTGACACGACCACGACCATGACCACGACTATAGTTGGTACCGGTGGGACCGGCACGCCGAGTCG AAAATATTATGGGGAGGCCCTTCATGAGGTTCCTAGTGGTGCAAATCCGGAGTCCAACAAATGA

## Sheet: Protein sequence
>AtCLE1	>AT1G73165.1	MANLKFLLCLFLICVSLSRSSASRPMFPNADGIKRGRMMIEAEEVLKASMEKLMERGFNESMRLSPGGPDPRHH*
>AtCLE10	>AT1G69320.1	MKTNRNRPINILIVFFLLTTARAATRNWTNRTHRTVPKVQHAYYAYPHRSCESFSRPYARSMCIELERIHRSSRQPLFSPPPPPTEIDQRYGVEKRLVPS GPNPLHN*
>AtCLE11	>AT1G49005.1	MTKQPKPCSFLFHISLLSALFVFLLISFAFTTSYKLKSGINSLGHKRILASNFDFTPFLKNKDRTQRQRQSPSLTVKENGFWYNDEERVVPSGPNPLHH*
>AtCLE12	>AT1G68795.1	MLRISSSSSMALKFSQILFIVLWLSLFFLLLHHLYSLNFRRLYSLNAVEPSLLKQHYRSYRLVSRKVLSDRFDFTPFHSRDNSRHNHRSGEQYDGDEIDP RYGVEKRRVPSGPNPLHH*
>AtCLE13	>AT1G73965.1	MATTRVSHVLGFLLWISLLIFVSIGLFGNFSSKPINPFPSPVITLPALYYRPGRRALAVKTFDFTPFLKDLRRSNHRKALPAGGSEIDPRYGVEKRLVPS GPNPLHH*
>AtCLE14	>AT1G63245.1	MKVWSQRLSFLIVMIFILAGLHSSSAGRKLPSMTTTEEFQRLSFDGKRILSEVTADKKYDRIYGASARLVPKGPNPLHNK*
>AtCLE16	>AT2G01505.1	MEACSRKRRRRRAYTTSTTGYAAVFFCGIFVFAQFGISSSALFAPDHYPSLPRKAGHFHEMASFQAPKATVSFTGQRREEENRDEVYKDDKRLVHTGPNP LHN*
>AtCLE17	>AT1G70895.1	MTHVLVRRQGQGKKRRWDVNMTMCFFLFFFVFYVSFQIVLSSSASVGYSRLHLVASPPPPPPRKALRYSTAPFRGPLSRDDIYGDDKRVVHTGPNPLHN*
>AtCLE18	>AT1G66145.1	MHLLKGGVVLIITLILFLITSSIVAIREDPSLIGVDRQIPTGPDPLHNPPQPSPKHHHWIGVEENNIDRSWNYVDYESHHAHSPIHNSPEPAPLYRHLIG V*
>AtCLE19	>AT3G24225.1	MKIKGLMILASSLLILAFIHQSESASMRSLLMNNGSYEEEEQVLKYDSMGTIANSSALDSKRVIPTGPNPLHNR*
>AtCLE2	>AT4G18510.1	MAKLSFTFCFLLFLLLSSIAAGSRPLEGARVGVKVRGLSPSIEATSPTVEDDQAAGSHGKSPERLSPGGPDPQHH*
>AtCLE20	>AT1G05065.1	MKNKNMNPSRPRLLCLIVFLFLVIVLSKASRIHVERRRFSSKPSGENREFLPSQPTFPVVDAGEILPDKRKVKTGSNPLHNKR*
>AtCLE21	>AT5G64800.1	MLILSSRYAMKRDVLIIVIFTVLVLIIISRSSSIQAGRFMTTGRNRNLSVARSLYYKNHHKVVITEMSNFNKVRRRSSRFRRKTDGDEEEEEKRSIPTGP NPLHNK*
>AtCLE22	>AT5G12235.1	MGNYYSRRKSRKHITTVALIILLLLLFLFLYAKASSSSPNIHHHSTHGSLKKSGNLDPKLHDLDSNAASSRGSKYTNYEGGGEDVFEDGKRRVFTGPNPL HNR*
>AtCLE25	>AT3G28455.1	MGGNGIRALVGVIASLGLIVFLLVGILANSAPSVPSSENVKTLRFSGKDVNLFHVSKRKVPNGPDPIHNRKAETSRRPPRV*
>AtCLE26	>AT1G69970.1	MRNNHSLRLQLWFRTLFTVGVVTLLMIDAFVLQNNKEDDKTKEITTAVNMNNSDAKEIQQELEDGSRNDDLSYVASKRKVPRGPDPIHNRFLLLSRFILS LLTNPYPYLHICVLDVSV*
>AtCLE27	>AT3G25905.1	MTHAREWRSSLTTTLLMVILLSYMLHLFCVYSRVGAIRIFPETPASGKRQEEDLMKKYFGAGKFPPVDSFVGKGISESKRIVPSCPDPLHN*
>AtCLE3	>AT1G06225.1	MASLKLWVCLVLLLVLELTSVHECRPLVAEERFSGSSRLKKIRRELFERLKEMKGRSEGEETILGNTLDSKRLSPGGPDPRHH*
>AtCLE4	>AT2G31081.1	MASFKLWVCLILLLLEFSVHQCRPLVAEESPSDSGNIRKIMRELLKRSEELKVRSKDGQTVLGTLDSKRLSPGGPDPRHH*
>AtCLE40	>AT5G12990.1	MAAMKYKGSVFIILVILLLSSSLLAHSSSTKSFFWLGETQDTKAMKKEKKIDGGTANEVEERQVPTGSDPLHHKHIPFTP*
>AtCLE41	>AT3G24770.1	MATSNDQTNTKSSHSRTLLLLFIFLSLLLFSSLTIPMTRHQSTSMVAPFKRVLLESSVPASSTMDLRPKASTRRSRTSRRREFGNDAHEVPSGPNPISN*
>AtCLE42	>AT2G34925.1	MRSPHITISLVFLFFLFLIIQTHQRTIDQTHQIGSNVQHVSDMAVTSPEGKRRERFRVRRPMTTWLKGKMIGANEHGVPSGPNPISNR*
>AtCLE43	>AT1G25425.1	MGCRDILLTFSVALLLISLFQIWLFREGRQVPELSDDQLGKDRNTLMTSKNKNKNEDVQRLFQRYFKGRSFGLNNTNSRFEDSNRRIPSSPDRLHN*
>AtCLE44	>AT4G13195.1	MATTIDQTSIKSLHFHQVIRLIITIIFLAFLFLIGPTSSMNHHLHESSSKNTMAPSKRFLLQPSTPSSSTMKMRPTAHPRRSGTSSSSARKRRREFRAEA HEVPSGPNPISN*
>AtCLE45	>AT1G69588.1	MLGSSTRSMFFLLVCIGLLADNRYNVSAMRHREFFLKETQAEKAGVQTEEISKLRSIGVQFKHTLEDQEMLNKNRRVLEEVNKDKIKAEETQERKNKTED SFKSSKRRVRRGSDPIHNKAQPFS*
>AtCLE46	>AT5G59305.1	MRRHDIIIKLLLLMCLLLSRFVTRECQEVHFKIGPAKIIAKPNNARVMPTWGEEKKWHKHPSGPNPTGNRHPPVKH*
>AtCLE5	>AT2G31083.1	MATLILKQTLIILLIIFSLQTLSSQARILRSYRAVSMGNMDSQVLLHELGFDLSKFKGHNERRFLVSSDRVSPGGPDPQHH*
>AtCLE6	>AT2G31085.1	MANLILKQSLIILLIIYSTPILSSQARILRTYRPTTMGDMDSQVLLRELGIDLSKFKGQDERRFLVDSERVSPGGPDPQHH*
>AtCLE7	>AT2G31082.1	MASKALLLFVMLTFLLVIEMEGRILRVNSKTKDGESNDLLKRLGYNVSELKRIGRELSVQNEVDRFSPGGPDPQHHSYPLSSKPRI*
>AtCLE8	>AT1G67775.1	MKVLKRDSMLLLITLYFLLTTSMARQDPFLVGVEKDVVPAGTDLKQNKAKPHLPNLFRTMRRVPTGPNPLHHISPPQPGSLNYARN*
>AtCLE9	>AT1G26600.1	MTMTHLNRLILISLLFVSLLLKSSTASSTVVDEGNRTSRNFRYRTHRFVPRFNHHPYHVTPHRSCDSFIRPYARSMCIELQRIHRSSRKQPLLSPPPPEI DPRYGVDKRLVPSGPNPLHN*
>AtCLV3	>AT2G27250.3	MDSKSFLLLLLLFCFLFLHDASDLTQAHAHVQGLSNRKMMMMKMESEWVGANGEAEKAKTKGLGLHEELRTVPSGPDPLHHHVNPPRQPRNNFQLP*
>ZmESR1	>GRMZM2G046086_T01	MASRMGMVAIVSLFVCALAASTSVNANVWQTDDIPVVNSNMVRHSNMERQQQQGGFIGHRPRLASFNRASNQDGDRKRTVPSGPDHMHHSIPSHTPQHPP VYVQALYEDDRSRTSSGPSKSIGPPPLSDRY*
>ZmESR2	>GRMZM2G140302_T01	MASRMGMVAIMSLFVYAIVVPTSVNANAWQTDDKPGVNRNMEMQQQQGGFIGHRPRLASFNRASNQEGDRKRTVPSGPNHKHNNIPSHTPHHPPSYVQAL YEDDRTITSPGPSKSIGPPPLPDRY*
>ZmESR3	>GRMZM2G315601_T01	MASRMGMVAILSLFVCALVASTSVNANVWQTDEDAFYSTNKLGVNGNMEMAQQQGGFIGHRPRLALFNRASKQLDREKRPVPSGPDPIHHSIPSHAPQHP PSYGKAPYEDDKSIASPGLSNPIGPPPFLDRY*
>OsFON2/FON4	>Os11t0595400-00 Hypothetical conserved gene.	MGRLFLCLVVAWCWVALLLVAPVHGRVGLPGEFSGDQRPVPATSFDLVTEPKTKQPRGVK GTRRPSWSSWSSTASRSSPPPGRGAPSAAAAAELRSVPAGPDPMHHHGSPRRPEHARSTG RP*
>SlCLE15	>Solyc11g071380.1.1	MSLINAKYFNLFVLLICFLVIQESHGLSLKEVAPVKLLNRKVLERQWAAFGKVYYKHAEKINEKFADWELRGVPAGPDPLHHNGASPKKPKTP*
>SlCLE1	>Solyc01g014100.2.1	MVSLRTFAVTMLIFLVVFAPFVLSFHQFSQQVKGDFPDKENQEEMKKMGTEEDCARQIPTGPDPLHHNRNHPLKP*
>SlCLE10	>Solyc07g053370.1.1	MANSSSKMFIILFMIIFLFCHFISLEGRILDDLQVVQNKYDSHFVLSKAGFSPREIEEYTRRSLKGGSDRVVPGGPDSQHHSSPPTN*
>SlCLE11	>Solyc07g062670.1.1	MSTFSNKMELILMLLCTLIVTLMIQGCCHEVIKGPIIRPHGLSLREFGYDESTLEYYKRRAMLLDVGTMRVAPQGPDAQHHSQSPTMS*
>SlCLE3	>Solyc02g067550.1.1	MGGDGAGRGSSLLMALLLLIFLCIVSAEILVKPAAAKTVTGTTSNQHLDTGRIIETERHSLQRTNLNYVSKRRVPSEPDPIHNREAGEHMITRIRA*
>SlCLE4	>Solyc02g087470.2.1	MALQTGKGTRAATKNVSAGAIKHVLIEAEKQYLQRNPNINYVSKRRVPTGPNAIHNRKVGEYRVPPSRA*
>SlCLE6	>Solyc05g006610.2.1	MDNIIKFSKVFLSFFVFLVFFLLLLIEVLENGGVTTKMNYVDDQVMKNSKVVMKTHKRSSGAHHVHQKIDFNLVSKRRVPNGPDPIHNRRARSSRRPPGQ ASKGKLNIKP*
>SlCLE7	>Solyc05g007650.1.1	MVFISNKAFAFLLICIGLLVVCSHSQQQNELRLSTSRRMLKGLVTEEELNTGFKSAPVSKTFDPNGSSKRKVRKGSDPIHNRS*
>SlCLE12	>Solyc09g061410.1.1	MDIDLLWTLGGVLLFFQSNYYCMATLKSQSFLYFITLFLILFILVHSNHHDQNPVPNHSSSSLSSSSSTSSTTMKLHPRKIPKNKGEYGGAAHEVPSGPN PISNR*
>SlCLE14	>Solyc11g066120.1.1	MKRTELLLYILLISTICAECRHGYNFIPMAQPINAVKSNKSSVFYTLRSTRGHILANLGKYEKIHKPPSGPNPNGNHRPPSRAKPNWKSSSTIRP*
>SlCLE9	>Solyc06g074060.1.1	MAMILCIFLFSMQAQSSDQYSHGKSAMLRDHFIHNRKITKNGKRISQDAGELREAPMSPDPLHHHGGLPRNIMP*
>SlCLE5	>Solyc03g025960.1.1	MKPPTSLLLLLVLILVLVLVAFRYADCRHLTAAYQSVKLRGSKKFVSVHAGAADHLVPGGPNPLHN*
>SlCLE2	>Solyc01g098890.1.1	MLARTSIILLLMIFVTIQQGVLGGRGYLMEQDNNNINMEDNAQSPVATTRSISHIIGDDEGGFVAYVNREVPSSPDPLHNR*
>SlCLE8	>Solyc05g053630.1.1	MGKSTIFIKSQTLLPLFFLGLLLNYSLMISATRLVGFSSHNLVSSSNKKFTKIVNHPYKTSSDQQYMVNAHDVPSGANPVQNGCVNGIC*
>SlCLE13	>Solyc09g091810.1.1	MAKITQPKTLFFLLLFICLLINFSPFNGKLVTNMQVHHKQSTPSDTDTTTTMTTTIVGTGGTGTPSRKYYGEALHEVPSGANPESNK*
