# Supplementary material for: Genome-wide characterization, expression and functional analysis of CLV3/ESR gene family in tomato
Source: BMC Genomics. 2014 Sep 30;15(1):827. doi: 10.1186/1471-2164-15-827 (PMC4195864; doi:10.1186/1471-2164-15-827)
Supplement: Supplementary file 5 — Additional file 5: Schematic illustrations of the types and distributions of motifs in tomato and Arabidopsis CLE family. The motif characterization was based on full-length proteins by MEME web server. (XLS 1 MB) [file 12864_2014_6524_MOESM5_ESM.xls]

## Sheet: Sheet1
1
2
3
4
5
6
7
8
9
10
11
12
13
14
15
16
17
18
19
20
21
22
23
24
25
26
27
28
29
30
31
32
33
34
35
36
37
38
39
40
41
42
43
44
45
46
47
48
49
50
51
52
53
54
55
