# Supplementary material for: Genome-wide characterization, expression and functional analysis of CLV3/ESR gene family in tomato
Source: BMC Genomics. 2014 Sep 30;15(1):827. doi: 10.1186/1471-2164-15-827 (PMC4195864; doi:10.1186/1471-2164-15-827)
Supplement: Supplementary file 6 — Additional file 6: The variety and numbers of cis-acting elements in the 2 kb regions upstream of SlCLE genes searched in the PLACE database (http://www.dna.affrc.go.jp/PLACE/signalscan.html). (XLS 132 KB) [file 12864_2014_6524_MOESM6_ESM.xls]

## Sheet: Cis distribution
Gene Name	Gene Locus	-10PEHVPSBD	-300CORE	-300ELEMENT	-300MOTIFZMZEIN	2SSEEDPROTBANAPA	5659BOXLELAT5659	AACACOREOSGLUB1	ABRELATERD1	ABREOSRAB21	ABRERATCAL	ACGTOSGLUB1	ACGTABOX	ACGTABREMOTIFA2OSEM	ACGTATERD1	ACGTCBOX	ACGTTBOX	AGCBOXNPGLB	AGMOTIFNTMYB2	AMYBOX1	AMYBOX2	ANAERO1CONSENSUS	ANAERO2CONSENSUS	ANAERO3CONSENSUS	ANAERO4CONSENSUS	ARFAT	ARR1AT	AUXREPSIAA4	ATHB1ATCONSENSUS	ATHB5ATCORE	ATHB6COREAT	AT1BOX	ASF1MOTIFCAMV	BIHD1OS	BOXCPSAS1	BOXIINTPATPB	BOXIIPCCHS	BOXLCOREDCPAL	BP5OSWX	CAATBOX1	CACTFTPPCA1	CACGTGMOTIF	CANBNNAPA	CAREOSREP1	CARGATCONSENSUS	CARGCW8GAT	CARGNCAT	CATATGGMSAUR	CBFHV
SlCLE1	Solyc01g014100	2		5			1		2				4		10		2			1	1	1		1			21				1			4		2				28	36			1	2	8		2	1
SlCLE2	Solyc01g098890	2		4					3		3				8			1		2		4	1			2	20						1	9		4			1	31	40	2		2		4
SlCLE3	Solyc02g067550	2	2	5											2	2					1			1			23				1		2	7		2		1		27	31		1			6			1
SlCLE4	Solyc02g087470	1		2				1												3							13							3						16	25			1	2	2
SlCLE5	Solyc03g025960	2	1	1		2			2	1	1	1	2	1	8		2			1			1	1			18				1		1	4	1	2	1	1		20	46		2			2			1
SlCLE6	Solyc05g006610	2		1					3		1		2		8					2							19						3	4		5		1		28	49	2				8	2
SlCLE7	Solyc05g007650	3		1	1			2	3		1				6					3		3				2	19					1	1	9		5				28	33		1	2		6
SlCLE8	Solyc05g053630	2		1		1		2	1						4					1	3	2				1	28						4	4		4		1		34	31		1			4		4
SlCLE9	Solyc06g074060	5		2				1	2		1	1			6				1	4		2	2		1	1	27							3	1	4				28	38		1	2		4		2
SlCLE10	Solyc07g053370	3			2	1		4							4					3	1	5	1				29							1		2		1		28	25		2	2		12	2		1
SlCLE11	Solyc07g062670	1		3				1	2				2	1	8					3		4		1		1	22	2					1	7		6		2		23	27					2			2
SlCLE12	Solyc09g061410		1	3					1			1			4				1	2	1	4					27					1	1	3		1				35	34		2		4	8
SlCLE13	Solyc09g091810	3	2	8				1	1			1	2		10					1	1	1					23							3		5				30	20		1	1		8
SlCLE14	Solyc11g066120		1	1		1		1			1										3	1					19		2	2			1	3		3		1		37	26		3	1	2	16	2
SlCLE15	Solyc11g071380	1		5					1					1	6					1		2					23						4	8		4				32	42		1	2		6		2
[truncated: 152 more columns]

## Sheet: Function
		Definition	Origin Species
1	-10PEHVPSBD	"-10 promoter element" found in the barley (H.v.) chloroplast psbD gene promoter; Involved in the expression of the plastid gene psbD which encos a photosystem II reaction center chlorophyll-binding protein that is activated by blue, white or UV-A light;	barley (Horum vulgare)
2	-300CORE	"TGTAAAG core motif" in "-300 elements" of alpha-zein genes of maize; "-300 element core"; "prolamin box" by Vicente-Carbajosa et al. (Proc Natl Acad Sci USA 94:7685 (1997)); P-box; Binds with P-box binding factor (PBF); Binds with BPBF (Barley PBF); PBF is a DNA-binding protein of the DOF class of transcription factors;	OS maize (Zea mays); wheat (Triticum aestivum); barley (Horum OS vulgare); tobacco (Nicotiana tabacum)
3	-300ELEMENT	Present upstream of the promoter from the B-horin gene of barley and the alpha-gliadin, gamma-gliadin, and low molecular weight glutenin genes of wheat; See S000001 -300CORE; See S000002 -300MOTIF;	wheat (Triticum aestivum)
4	-300MOTIFZMZEIN	Motif in -300 elements of alpha-zein genes of maize (Z.m.); homologous to the sequence to which transacting factors of AP-1, fos, jun or yeast hisS bind;	maize (Zea mays)
5	2SSEEDPROTBANAPA	Conserved in many storage-protein gene promoters; May be important for high activity of the napA promoter;	Brassica napus;
6	5659BOXLELAT5659	"56/59 box"; A sequence motif shared between the tomato (L.e.) LAT(Late Anther Tomato)56 and LAT59 promoters; Found in -103 to -94 in LAT56 and in -114 to -105 in LAT59; Involved in modulating the activity of the LAT gene promoters in pollen; W=A/T;	tomato (Lycopersicon esculentum)
7	AACACOREOSGLUB1	Core of AACA motifs found in rice (O.s.) glutelin genes, involved in controlling the endosperm-specific expression; AACA is also closely associated with the GCN4 motif in all rice glutelin genes and together have been shown to confer endosperm-specific enhancement to the truncated -90 CaMV 35S promoter; See also S000045, S000181, S000276;	rice (Oryza sativa)
8	ABRELATERD1	ABRE-like sequence (from -199 to -195) required for etiolation-induced expression of erd1 (early responsive to hydration) in Arabidopsis;	Arabidopsis thaliana
9	ABREOSRAB21	"ABA responsive element (ABRE)" of wheat Em and rice (O.s.) rab21 genes; Proposed consensus sequence for the repeated motif (Em1a and Em1b) of wheat Em gene; S=C/G;	rice (Oryza sativa); wheat (Triticum aestivum)
10	ABRERATCAL	"ABRE-related sequence" or "Repeated sequence motifs" intified in the upstream regions of 162 Ca(2+)-responsive upregulated genes; see also ABRE; M=C/A; Y=T/C; B=T/C/G;	Arabidopsis thaliana
11	ACGTOSGLUB1	"ACGT motif" found in GluB-1 gene in rice (O.s.); Required for endosperm-specific expression; Conserved in the 5'-flanking region of glutelin genes; See S000276, S000277; See S000019;Combination of GCN4, AACA and ACGT motifs was found sufficient to confer a tectable level of endosperm expression; See S000353, S000354;	rice (Oryza sativa)
12	ACGTABOX	"A-box" according to the nomenclature of ACGT elements by Foster et al. (FASEB J 8:192-200 (1994)); One of ACGT elements; Found in ocs gene; RITA-1 binding site (Izawa et al. 1994); "G motif" by Toyofuku et al. (1998); G motif and TATCCAY motif (a GATA motif as its antisense sequence; see S000256) are responsible for sugar repression (Toyofuku et al. 1998); See S000346;	plant; rice (Oryza sativa);
13	ACGTABREMOTIFA2OSEM	Experimentally termined sequence requirement of ACGT-core of motif A in ABRE of the rice gene, OSEM; See S000281; DRE and ABRE are interpennt in the ABA-responsive expression of the rd29A in Arabidopsis; K=G/T;	rice (Oryza sativa); Arabidopsis thaliana;
14	ACGTATERD1	ACGT sequence (from -155 to -152) required for etiolation-induced expression of erd1 (early responsive to hydration) in Arabidopsis;	Arabidopsis thaliana
15	ACGTCBOX	"C-box" according to the nomenclature of ACGT elements by Foster et al. (FASEB J 8:192-200 (1994)); One of ACGT elements; Factors groups 1, 2 and 3 have affinity for C-box (Izawa et al. J Mol Biol. 230:1131-1144 (1993)); RITA-1 binding site (Izawa et al. 1994);	plant
16	ACGTTBOX	"T-box" according to the nomenclature of ACGT elements by Foster et al. (FASEB J 8:192-200 (1994)); One of ACGT elements; See also ACGTABOX (S000130), ACGTCBOX (S000131), and CACGTGMOTIF (S000042);	plant
17	AGCBOXNPGLB	"AGC box" repeated twice in a 61 bp enhancer element in tobacco (N.p.) class I beta-1,3-glucanase (GLB) gene; See S000036, S000089; "GCC-box"; Binding sequence of Arabidopsis AtERFs; AtERF1,2 and 5 functioned as activators of GCC box-pennt transcription; AtERF3 and 4 acted as repressors; AtERF proteins are stress signal-response factors; EREBP2 binding site; Conserved in most PR-protein genes; Ri…	tobacco (Nicotiana plumbaginifolia); Arabidopsis (Arabidopsis OS thaliana); tobacco (Nicotiana sylvestris); Oryza sativa; rice;
18	AGMOTIFNTMYB2	AG-motif found at -114 of the promoter of NtMyb2 gene; NtMyb2 is a regulator of the tobacco retrotransposon Tto1 and the fence-related gene phenylalanine ammonia lyase (PAL), which are induced by various stress such as wounding or elicitor treatment; AGP1 (GATA-type zinc finger protein) binding site;	Nicotiana tabacum (tobacco)
19	AMYBOX1	"amylase box"; Conserved sequence found in 5'-upstream region of alpha-amylase gene of rice, wheat, barley;	barley (Horum vulgare); rice (Oryza sativa); wheat (Triticum OS aestivum)
20	AMYBOX2	"amylase box"; "amylase element"; Conserved sequence found in 5'upstream region of alpha-amylase gene of rice, wheat, barley; "amylase box" (Huang et al. 1990); "amylase element" (Hwang et al., 1998);	barley (Horum vulgare); rice (Oryza sativa); wheat (Triticum OS aestivum)
21	ANAERO1CONSENSUS	One of 16 motifs found in silico in promoters of 13 anaerobic genes involved in the fermentative pathway (anaerobic set 1)(Mohanty et al., 2005); Arbitrary named ANAERO1CONSENSUS by the PLACEdb curator; See also S000478, S000479, S000480, S000481;	Zea mays (maize); Arabidopsis thaliana; Pisum sativum (pea); OS Horum vulgare (barley); Oryza sativa (rice); Petunia hybrida OS (petunia); Lycopersicon esculentum (tomato);
22	ANAERO2CONSENSUS	One of 16 motifs found in silico in promoters of 13 anaerobic genes involved in the fermentative pathway (anaerobic set 1)(Mohanty et al., 2005); Arbitrary named ANAERO2CONSENSUS by the PLACEdb curator; See also S000477, S000479, S000480, S000481;	Zea mays (maize); Arabidopsis thaliana; Pisum sativum (pea); OS Horum vulgare (barley); Oryza sativa (rice); Petunia hybrida OS (petunia); Lycopersicon esculentum (tomato);
23	ANAERO3CONSENSUS	One of 16 motifs found in silico in promoters of 13 anaerobic genes involved in the fermentative pathway (anaerobic set 1)(Mohanty et al., 2005); Arbitrary named ANAERO3CONSENSUS by the PLACEdb curator; See also S000477, S000478, S000480, S000481;	Zea mays (maize); Arabidopsis thaliana; Pisum sativum (pea); OS Horum vulgare (barley); Oryza sativa (rice); Petunia hybrida OS (petunia); Lycopersicon esculentum (tomato);
24	ANAERO4CONSENSUS	One of 16 motifs found in silico in promoters of 13 anaerobic genes involved in the fermentative pathway (anaerobic set 1)(Mohanty et al., 2005); Arbitrary named ANAERO4CONSENSUS by the PLACEdb curator; See also S000477, S000478, S000479, S000481; H=A/T/C;	Zea mays (maize); Arabidopsis thaliana; Pisum sativum (pea); OS Horum vulgare (barley); Oryza sativa (rice); Petunia hybrida OS (petunia); Lycopersicon esculentum (tomato); XX
25	ARFAT	ARF (auxin response factor) binding site found in the promoters of primary/early auxin response genes of Arabidopsis thaliana (A.t.); AuxRE; See S000337; Binding site of Arabidopsis ARF1 (Auxin response factor1); Sequence found in N element in Soybean (G.m.) SAUR (Small Auxin-Up RNA) 15A gene promoter; See S000359, S000360; Found in D1 or D4 element in Soybean (G.m.) GH3 promoter; This element wa…	Arabidopsis thaliana; Soybean (Glycine max); Oryza sativa (rice
26	ARR1AT	"ARR1-binding element" found in Arabidopsis; ARR1 is a response regulator; N=G/A/C/T; AGATT is found in the promoter of rice non-symbiotic haemoglobin-2 (NSHB) gene (Ross et al., 2004);	Arabidopsis thaliana
27	AUXREPSIAA4	"AuxRE (Auxine responsive element )" of pea (P.s.) PS-IAA4/5 gene; Indoleacetic acid-inducible genes; domain A; TGA1a is preferentially expressed in root tip meristems; TGA1a may contribute to the expression of GST isoenzymes, especially in root tip meristems;	pea (Pisum sativum)
28	ATHB1ATCONSENSUS	Recognition sequence of Arabidopsis Athb-1 protein; Athb-1 protein has a HD-Zip motif (homeodomain (HD) with a closely linked leucine zipper motif (Zip)); HD-Zip domain binds to DNA as a dimer; See S000318; W=A/T;	Arabidopsis thaliana
29	ATHB5ATCORE	Consensus binding sequence for Arabidopsis (A.T.) class I HDzip (Homeodomein-leucine zipper) protein, ATHB5; ATHB5 protein forms dimers in solution; ATHB5 and ATHB6 exhibit intical DNA binding specificities; ATHB5 forms heterodimers with other class I HDzip proteins; See also S000475;	Arabidopsis thaliana
30	ATHB6COREAT	Consensus binding sequence for Arabidopsis (A.T.) homeodomain-leucine zipper protein, ATHB6; ATHB6 is a target of the protein phosphatase ABI1 and regulates hormone responses; See S000371;	Arabidopsis thaliana
31	AT1BOX	"AT-1 box (AT-rich element)" found in the promoter region of the genes for tobacco ( N.p.) chlorophyll a/b binding protein (cab) and small subunit of ribulose-1,5-bisphosphate carboxylase (rbcS); letion of a region containing the AT-1 site in the tomato RBCS3A gene strongly inhibited reporter gene expression, whereas AT-1 site in N. plumbaginifolia CAB gene (cab-E) is in a negative element (Terza…	pea (Pisum sativum); tobacco (Nicotiana plumbaginifolia); tomato OS (Lycopersicon esculentum);
32	ASF1MOTIFCAMV	"ASF-1 binding site" in CaMV 35S promoter; ASF-1 binds to two TGACG motifs; See S000023 (AS1); Found in HBP-1 binding site of wheat histone H3 gene; TGACG motifs are found in many promoters and are involved in transcriptional activation of several genes by auxin and/or salicylic acid; May be relevant to light regulation; Binding site of tobacco TGA1a; TGA1a and b show homology to CREB; TGA6 is a …	CaMV; Cauliflower mosaic virus; plant; tobacco (Nicotiana OS tabacum); Arabidopsis thaliana;
33	BIHD1OS	Binding site of OsBIHD1, a rice BELL homeodomain transcription factor;	Oryza sativa (rice)
34	BOXCPSAS1	Box C in pea (P.s.) asparagine synthetase (AS1) gene; Found at -45; AS1 is negatively regulated by light; Box C binds with nuclear proteins, which was competed by a putative repressor element RE1 (see S000195);	pea (Pisum sativum)
35	BOXIINTPATPB	"Box II" found in the tobacco (N.t.) plastid atpB gene promoter; Conserved in several NCII (nonconsensus type II) promoters of plastid genes; Important for the activity of this NCII promoter; See S000295;	tobacco (Nicotiana tabacum)
36	BOXIIPCCHS	Core of "Box II/G box" found in the parsley (P.c.) chs genes; Essential for light regulation (Terzaghi & Cashmore, 1995); See S000345;	parsley (Petroselinum crispum)
37	BOXLCOREDCPAL	Consensus of the putative "core" sequences of box-L-like sequences in carrot (D.c.) PAL1 promoter region; DCMYB1 bound to these sequences in vitro; See also S000136 (Box P), S000137 (Box A), S000138 (Box L); W=A/T;	Daucus carota (carrot)
38	BP5OSWX	OsBP-5 (a MYC protein) binding site in Wx promoter;	Oryza sativa (rice);
39	CAATBOX1	"CAAT promoter consensus sequence" found in legA gene of pea;	pea (Pisum sativum)
40	CACTFTPPCA1	Tetranucleoti (CACT) is a key component of Mem1 (mesophyll expression module 1) found in the cis-regulatory element in the distal region of the phosphoenolpyruvate carboxylase (ppcA1) of the C4 dicot F. trinervia; Y=T/C; XX	Flaveria trinervia
41	CACGTGMOTIF	"CACGTG motif"; "G-box"; Binding site of Arabidopsis GBF4; C. roseus G-box binding factor 1 (CrGBF1) and 1 (CrGBF2) can act as transcriptional repressors of the Str promoter via direct interaction with the G-box; See S000345; Essential for expression of beta-phaseolin gene during embryogenesis in bean, tobacco, Arabidopsis; Tomato Pti4 (ERF) regulates fense-related gene expression via GCC box and…	tomato (Lycopersicon esculentum); Arabidopsis thaliana; OS snapdragon (Antirrhinum majus); wheat (Triticum aestivum); OS parsley: maize (Zea mays); periwinkle (Catharanthus roseus); OS Brassica napus; bean (Phaseolus vulgaris);
42	CANBNNAPA	Core of "(CA)n element" in storage protein genes in Brasica napus (B.n.); embryo- and endosperm-specific transcription of napin (storage protein) gene, napA; seed specificity; activator and repressor;	Brassica napus;
43	CAREOSREP1	"CAREs (CAACTC regulatory elements)" found in the promoter region of a cystein proteinase (REP-1) gene in rice;	Oryza sativa (rice)
44	CARGATCONSENSUS	"CArG consensus" sequence found in the promoter of Arabidopsis (A.t.) SOC1 which is the MADS-box flowering-time gene; FLC is a component of the vernalization (low-temperature) pathway binds directly to this site and blocks transcriptional activation of SOC1 by CONSTANS (CO); See also S000342 (AGAMOUSATCONSENSUS); W=A/T;	Arabidopsis thaliana
45	CARGCW8GAT	A variant of CArG motif (see S000404), with a longer A/T-rich core; Binding site for AGL15 (AGAMOUS-like 15); W=A/T;	Arabidopsis thaliana
46	CARGNCAT	Noncanonical CArG motif (CC-Wx8-GG) found in the promoter region of DTA1 (AtGA2ox6); A relevant cis element for the response to AGL15 (AGAMOUS-like 15) in vivo; W=A/T; See S000431 (C-Wx8-G), S000404 (CArG consensus; CC-Wx6-GG);	Arabidopsis thaliana
47	CATATGGMSAUR	Sequence found in N element in soybean (G.m.) SAUR (Small Auxin-Up RNA) 15A gene promoter; Involved in auxin responsiveness; See S000359, S000360;	soybean (Glycine max)
48	CBFHV	Binding site of barley (H.v.) CBF1, and also of barley CBF2; CBF = C-repeat (CRT) binding factors; CBFs are also known as hydration-responsive element (DRE) binding proteins (DREBs); See also S000411 (SQ=GTCGAC); R=A/G; Y=C/T;	Horum vulgare (barley)
49	CCA1ATLHCB1	CCA1 binding site; CCA1 protein (myb-related transcription factor) interact with two imperfect repeats of AAMAATCT in Lhcb1*3 gene of Arabidopsis thaliana (A.t.); Related to regulation by phytochrome;	Arabidopsis thaliana;
50	CCAATBOX1	Common sequence found in the 5'-non-coding regions of eukaryotic genes; "CCAAT box" found in the promoter of heat shock protein genes; Located immediately upstream from the most distal HSE of the promoter; "CCAAT box" act cooperatively with HSEs to increase the hs promoter activity;	eukaryotes; Glycine max (Soybean)
51	CDA1ATCAB2	CDA-1 (CAB2 T1-associated factor 1) binding site in DtRE (dark response element) f of chlorophyll a/b-binding protein2 (CAB2) gene in Arabidopsis;	Arabidopsis thaliana
52	CEREGLUBOX1PSLEGA	"cereal glutenin box" in pea legumin gene (legA); sequence homologous to the cereal glutenin gene control element ("-300 element");	pea (Pisum sativum)
53	CELLCYCLESC	"cell cycle box" found in URS2 (-940/-200) of HO gene of S.cerevisiae; cell-cycle-specific activation of transcription;	yeast (Saccharomyces cerevisiae)
54	CEREGLUBOX2PSLEGA	"cereal glutenin box" in pea legumin gene (legA); sequence homologous to the cereal glutenin gene control element ("-300 element");	pea (Pisum sativum)
55	CGACGOSAMY3	"CGACG element" found in the GC-rich regions of the rice (O.s.) Amy3D and Amy3E amylase genes, but not in Amy3E gene; May function as a coupling element for the G box element;	rice (Oryza sativa);
56	CGCGBOXAT	"CGCG box" recognized by AtSR1-6 (Arabidopsis thaliana signal-responsive genes); Multiple CGCG elements are found in promoters of many genes; Ca++/calmodulin binds to all AtSRs; V=A/C/G; B=G/T/C;	Arabidopsis thaliana
57	CIACADIANLELHC	Region necessary for circadian expression of tomato (L.e.) Lhc gene;	tomato (Lycopersicon esculentum)
58	CMSRE1IBSPOA	CMSRE-1 (Carbohydrate Metabolite Signal Responsive Element 1) found in the promoter of sweet potato (I.b.) sporamin A gene;	Ipomoea batatas (sweet potato)
59	CRTDREHVCBF2	Preferred sequence for AP2 transcriptional activator HvCBF2 of barley; "Core CRT/DRE motif"; HvCBF2 bound to a (G/a)(T/c)CGAC core motif (Xue, 2003); DNA binding is regulated by temperature; This motif was erroneously ID-labeled in PLACEdb as CDTDREHVCBF2, and was corrected on 22 June, 2006;	Horum vulgare (barley)
60	CPBCSPOR	The sequence critical for Cytokinin-enhanced Protein Binding in vitro, found in -490 to -340 of the promoter of the cucumber (CS) POR (NADPH-protochlorophylli reductase) gene;	Cucumis sativus L. (cucumber)
61	CTRMCAMV35S	CT-rich motif (inverted GAGA) found in a 60-nucleoti region (S1) downstream of the transcription start site of the CaMV 35S RNA; Can enhance gene expression; Inverted GAGA; See also S000405, S000427 (GAGA); (TC)4T;	Cauliflower mosaic virus (CaMV)
62	CURECORECR	GTAC is the core of a CuRE (copper-response element) found in Cyc6 and Cpx1 genes in Chlamydomonas; Also involved in oxygen-response of these genes; For CuRE, see Quin and Merchant, 1995;	Chlamydomonas reinhardtii
63	DPBFCOREDCDC3	A novel class of bZIP transcription factors, DPBF-1 and 2 (Dc3 promoter-binding factor-1 and 2) binding core sequence; Found in the carrot (D.c.) Dc3 gene promoter; Dc3 expression is normally embryo-specific, and also can be induced by ABA; The Arabidopsis abscisic acid response gene ABI5 encos a bZIP transcription factor; abi5 mutant have a pleiotropic fects in ABA response; ABI5 regulates a sub…	carrot (Daucus carota); Arabidopsis thaliana;
64	DOFCOREZM	Core site required for binding of Dof proteins in maize (Z.m.); Dof proteins are DNA binding proteins, with presumably only one zinc finger, and are unique to plants; Four cDNAs encoding Dof proteins, Dof1, Dof2, Dof3 and PBF, have been isolated from maize; PBF is an endosperm specific Dof protein that binds to prolamin box; Maize Dof1 enhances transcription from the promoters of both cytosolic o…	maize (Zea mays)
65	DRECRTCOREAT	Core motif of DRE/CRT (hydration-responsive element/C-repeat) cis-acting element found in many genes in Arabidopsis and in rice; R=G/A; Os DREB1A bound to GCCGAC more preferentially than to ACCGAC whereas At DREB1A bound to both GCCGAC and ACCGAC efficiently; See S000402 (ACCGAC); Maize ZmDREB1A bound to DRE (Qin et al. 2004); HaDREB2 in Helianthus annuus (sunflower)(Diaz-Martin et al. 2005); HaD…	Oryza sativa (rice); Zea mays (maize); Helianthus annuus OS (sunflower);
66	DPBFCOREDCDC3	A novel class of bZIP transcription factors, DPBF-1 and 2 (Dc3 promoter-binding factor-1 and 2) binding core sequence; Found in the carrot (D.c.) Dc3 gene promoter; Dc3 expression is normally embryo-specific, and also can be induced by ABA; The Arabidopsis abscisic acid response gene ABI5 encos a bZIP transcription factor; abi5 mutant have a pleiotropic fects in ABA response; ABI5 regulates a sub…	carrot (Daucus carota); Arabidopsis thaliana;
67	DRE2COREZMRAB17	"DRE2" core found in maize (Z.M.) rab17 gene promoter; "DBF1" and "DBF2" bound to "DRE2"; rab17 is expressed during late embryogenesis, and is induced by ABA; See S000150, S000200 and S000401;	maize (Zea mays)
68	E2FCONSENSUS	"E2F consensus sequence" of all different E2F-DP-binding motifs that were experimentally verified in plants (Vanpoele et al., 2005); See also S000417, S000397, S000396, S000367, S000366; W=A/T; S=C/G;	Arabidopsis thaliana; Nicotiana tabacum (tobacco); Oryza sativa OS (rice); Nicotiana benthamiana;
69	EBOXBNNAPA	E-box of napA storage-protein gene of Brassica napus (B.n.); See S000042 (CACGTGMOTIF); see S000407 (Myc consensus: CANNTG); This sequence is also known as RRE (R response element)(Hartmann et al., 2005);	Brassica napus;
70	EECCRCAH1	"EEC"; Consensus motif of the two enhancer elements, EE-1 and EE-2, both found in the promoter region of the Chlamydomonas Cah1 (encoding a periplasmic carbonic anhydrase); Binding site of Myb transcription factor LCR1 (see Yoshioka et al, 2004); N=A/G/C/T;	Chlamydomonas reinhardtii
71	ELRECOREPCRP1	ElRE (Elicitor Responsive Element) core of parsley (P.c.) PR1 genes; consensus sequence of elements W1 and W2 of parsley PR1-1 and PR1-2 promoters; Box W1 and W2 are the binding site of WRKY1 and WRKY2, respectively; ERE; "WA box"; One of the W boxes found in the Parsley (P.c.) WRKY1 gene promoter; Required for elicitor responsiveness; See S000310; "WC box" WB box (S000310) and WC box constitute …	Petroselinum crispum (parsley); Nicotiana tabacum (tobacco);
72	EMHVCHORD	"Endosperm motif (EM)" found in the promoter of barley (H.v.) c-horin gene; Involved in the nitrogen response of c-horin promoter;	Horum vulgare (barley)
73	EVENINGAT	"Evening element" found 46 times in the promoters of 31 cycling genes in Arabidopsis thaliana (Harmer et al. 2000); Required for circadian control of gene expression; "EE (evening element) motif"; Also found in the promoter of the Solanum melongena gene encoding cysteine protease, and intified as cis-element for its circadian regulation (Rawat et al. 2005);	Arabidopsis thaliana; Solanum melongena;
74	ERELEE4	"ERE (ethylene responsive element)" of tomato (L.e.) E4 and carnation GST1 genes; GST1 is related to senescence; Found in the 5'-LTR region of TLC1.1 retrotransposon family in Lycopersicon chilense (Tapia et al.); ERE motifs mediate ethylene-induced activation of the U3 promoter region;	tomato (Lycopersicon esculentum); carnation (Dianthus OS caryophyllus); Lycopersicon chilense;
75	GADOWNAT	Sequence present in 24 genes in the GA-down regulated d1 cluster (106 genes) found in Arabidopsis seed germination; This motif is similar to ABRE (Busk and Pages 1998);	Arabidopsis thaliana;
76	GARE1OSREP1	"Gibberellin-responsive element (GARE)" found in the promoter region of a cystein proteinase (REP-1) gene in rice; See S000020;	Oryza sativa (rice
77	GARE2OSREP1	"Gibberellin-responsive element (GARE)" found in the promoter region of a cystein proteinase (REP-1) gene in rice; See S000020;	Oryza sativa (rice)
78	GAREAT	GARE (GA-responsive element); Occurrence of GARE in GA-inducible, GA-responsible, and GA-nonresponsive genes found in Arabidopsis seed germination was 20, 18, and 12%, respectively; see S000181;	Arabidopsis thaliana;
79	GATABOX	"GATA box"; GATA motif in CaMV 35S promoter; Binding with ASF-2; Three GATA box repeats were found in the promoter of Petunia (P.h.) chlorophyll a/b binding protein, Cab22 gene; Required for high level, light regulated, and tissue specific expression; Conserved in the promoter of all LHCII type I Cab genes;	CaMV; Cauliflower mosaic virus; Petunia hybrida (petunia); OS Arabidopsis thaliana; Oryza sativa (rice);
80	GCCCORE	Core of GCC-box found in many pathogen-responsive genes such as PDF1.2, Thi2.1, and PR4; Has been shown to function as ethylene-responsive element; See S000036, S000232, S000332; Appears to play important roles in regulating jasmonate-responsive gene expression; Tomato Pti4 (ERF) regulates fence-related gene expression via GCC box and non-GCC box cis elements (Myb1 (GTTAGTT) and G-box(CACGTG));	Arabidopsis thaliana; Lycopersicon esculentum (tomato);
81	GT1CONSENSUS	Consensus GT-1 binding site in many light-regulated genes, e.g., RBCS from many species, PHYA from oat and rice, spinach RCA and PETA, and bean CHS15; R=A/G; W=A/T; For a compilation of related GT elements and factors, see Villain et al. (1996); GT-1 can stabilize the TFIIA-TBP-DNA (TATA box) complex; The activation mechanism of GT-1 may be achieved through direct interaction between TFIIA and GT…	pea (Pisum sativum); oat (Avena sativa); rice (Oryza sativa); OS tobacco (Nicotiana tabacum); Arabidopsis thaliana; spinach OS (Spinacia oleracea); bean;
82	GCN4OSGLUB1	"GCN4 motif" found in GluB-1 gene in rice (O.s.); Required for endosperm-specific expression; See S000276; AACA and ACGT motifs was found sufficient to confer a tectable level of endosperm expression; See S000353, S000354; This motif is the recognition site for a basic leucine zipper transcription factor that belongs to the group of maize Opaque-2 (O2)-like proteins; Although all the RISBZ protei…	rice (Oryza sativa)
83	GLMHVCHORD	"GLM (GCN4-like motif)" found in the promoter of barley (H.v.) B1- and c-horin gene; Involved in the nitrogen response of c-horin promoter; R=A/G; S=C/G; See also S000277 (GCN4OSGLUB1); SPA, a seed-specific basic leucine zipper protein from wheat, can activate transcription from the GCN4-like motif (GLM) of -326 LMWG-1D1 promoter (Albani et al., 1997);	Horum vulgare (barley); Triticum aestivum (wheat)
84	GT1CORE	Critical for GT-1 binding to box II of rbcS; See S000051 GT1MOTIF1; For a compilation of related GT elements and factors, see Villain et al. (1996);	pea (Pisum sativum);
85	GT1GMSCAM4	"GT-1 motif" found in the promoter of soybean (Glycine max) CaM isoform, SCaM-4; Plays a role in pathogen- and salt-induced SCaM-4 gene expression; See also S000198 (GT-1 consensus);	Glycine max (soybean)
86	GTGANTG10	"GTGA motif" found in the promoter of the tobacco (N.t.) late pollen gene g10 which shows homology to pectate lyase and is the putative homologue of the tomato gene lat56; Located between -96 and -93; See S000280;	tabacco(Nicotiana tabacum)
87	GT1MOTIFPSRBCS	"GT-1 motif"; "Consensus sequence of rbcS BOX II, III, II', III'"; "GT-1 box"; 5' upstream region (-151) of pea (P.s.) rbcS gene; binding with trans factor GT-1; See S000125 GT1CORE; K=G/T; W=A/T; R=A/G; For a compilation of related GT elements and factors, see Villain et al. (1996);	pea (Pisum sativum)
88	HBOXCONSENSUSPVCHS	"H-box"; Consensus sequence of H-boxes found in bean (Phaseolus vulgaris) chs15 gene promoter; Essential for both light regulation and elicitor induction; Similar sequence was found in tobacco Tnt1 retrotransposon promoter (LTR); Tnt1 is induced by wounding and by abiotic stress; "KAP-2" binds to the H-box and stimulates transcription from a promoter harboring the H-box; "KAP-2" shares sequence s…	bean (Phaseolus vulgaris); tobacco;
89	HDZIP2ATATHB2	Binding site of the Arabidopsis (A.T.) homeobox gene (ATHB-2) found in its own promoter; Located between -72 and -80; Similar to the HD-ZIP-2 binding consensus sequence; ATHB-2 is regulated by light signals which function as a negative autoregulator of its own gene; M=C/A;	Arabidopsis thaliana
90	HDZIPIIIAT	Ath b-9 HD-Zip (HD-Zip-9), a member of a small family of HD-Zip proteins (HD-ZIP III), in Arabidopsis recognize this sequence; See also S000371; S=G/C;	Arabidopsis thaliana
91	HEXMOTIFTAH3H4	"hexamer motif" found in promoter of wheat (T.a.) histone genes H3 and H4; CaMV35S; NOS; Binding with HBP-1A and HBP-1B; Binding site of wheat (T.a.) nuclear protein HBP-1 (histone DNA binding protein-1); HBP-1 has a leucine zipper motif; "hexamer motif" in type 1 element may play important roles in regulation of replication- pennt but not of replication-inpennt expression of the wheat histone H3…	wheat (Triticum aestivum); CaMV; Oryza sativa (rice);
92	IBOX	"I box"; "I-box"; Conserved sequence upstream of light-regulated genes; Sequence found in the promoter region of rbcS of tomato and Arabidopsis; I box (Giuliano et al. 1988); Binding site of LeMYB1, that is a member of a novel class of myb-like proteins; LeMYBI act as a transcriptional activator;	tomato (Lycopersicon esculentum); Arabidopsis thaliana;
93	IBOXCORE	"I box"; "I-box"; Conserved sequence upstream of light-regulated genes; Conserved sequence upstream of light-regulated genes of both monocots and dicots; See IBOX (S000124);
94	IBOXCORENT	"I-box core motif" in the CAMs (conserved DNA modular arrays) associated with light-responsive promoter regions; See S000124 (GATAAG), S000199 (GATAA), S000213;	Nicotiana plumbaginifolia (tobacco)
95	INRNTPSADB	"Inr (initiator)" elements found in the tobacco psaDb gene promoter without TATA boxes; Light-responsive transcription of psaDb pends on Inr, but not TATA box;	tobacco (Nicotiana tabacum)
96	IRO2OS	OsIRO2-binding core sequence; "G-box plus G"; Transcription factor OsIRO2 is induced exclusively by Fe ficiency;	Oryza sativa (rice)
97	INTRONLOWER	"3' intron-exon splice junctions"; Plant intron lower sequence; Consensus sequence for plant introns;	maize (Zea mays)
98	LEAFYATAG	Target sequence of LEAFY in the intron of AGAMOUS gene in Arabidopsis; See Lohmann et al. Cell 105:793-803 (2003);	Oryza sativa (rice); Arabidopsis thaliana;
99	L1BOXATPDF1	"L1 box" found in promoter of Arabidopsis thaliana (A.t.) PROTORMAL FACTOR1 (PDF1) gene; Located between -134 and -127; Involved in L1 layer-specific expression; L1-specific homeodomain protein ATML can bind to the "L1 box"; Y=C/T; A cotton fiber gene, RD22-like 1 (RDL1), contains a homeodomain binding L1 box and a MYB binding motif (Wang et al., 2004); HDZip IV; See also S000371;	Arabidopsis thaliana; Gossypium spp (cotton);
100	LECPLEACS2	Core element in LeCp (tomato Cys protease) binding cis-element (from -715 to -675) in LeAcs2 gene;	Lycopersicon esculentum (tomato)
101	LTRE1HVBLT49	"LTRE-1" (low-temperature-responsive element) in barley (H.v.) blt4.9 gene promoter; A new LTRE; A previously known LTRE is CCGAC;	barley (Horum vulgare)
102	LTRECOREATCOR15	Core of low temperature responsive element (LTRE) of cor15a gene in Arabidopsis (A.t.); A portion of repeat-C (C-repeat), TGGCCGAC, which is repeated twice in cor15a promoter (Baker et al., 1994); ABA responsiveness; Involved in cold induction of BN115 gene from winter Brassica napus; LTRE; See S000157, S000152; Light signaling mediated by phytochrome is necessary for cold- or drought- induced ge…	Arabidopsis thaliana; Brassica napus
103	LS7ATPR1	"LS7"; A positive salicylic acid-inducible element found in the Arabidopsis (A.t.) PR-1 gene promoter; Binding site of TGA1; NPR1 increased the binding of TGA2 to the element; NPR1 is essential in activating systemic, inducible plant fense responses; See S000323; TGA6 expressed in roots in young seedlings; TGA2.1 is a direct transcriptional activator; TGA2.2 stabilizes TGA2.1 binding; NOTE: The m…	Arabidopsis thaliana; tobacco (Nicotiana tabacum);
104	MARARS	"ARS element"; Motif found in SAR (MAR);	yeast
105	MARTBOX	"T-Box"; Motif found in SAR (scaffold attachment region; or matrix attachment region, MAR);	Drosophila; fly;
106	MARABOX1	"A-box" found in SAR(scaffold attachment region; or matrix attachment region, MAR);	Drosophila; fly;
107	MYB1AT	MYB recognition site found in the promoters of the hydration-responsive gene rd22 and many other genes in Arabidopsis; W=A/T;	Arabidopsis thaliana
108	MYBATRD22	Binding site for MYB (ATMYB2) in hydration-responsive gene, rd22; MYB binding site in rd22 gene of Arabidopsis thaliana; ABA-induction; Located at ca. -141 of rd22 gene; Also MYC at ca. -200 of rd22 gene; See S000174 (MYCATRD22); See S00035	Arabidopsis thaliana
109	MYB1LEPR	Tomato Pti4(ERF) regulates fence-related gene expression via GCC box and non-GCC box cis elements (Myb1(GTTAGTT), G box (CACGTG));	Arabidopsis thaliana; Lycopersicon esculentum (tomato);
110	MYB2AT	Binding site for ATMYB2, an Arabidopsis MYB homolog; ATMYB2 binds oligonucleotis that contained a consensus MYB recognition sequence (TAACTG), such as is in the SV40 enhancer and the maize bronze-1 promoter (Urao et al., Plant Cell 5:1529 (1993)); ATMYB2 is involved in regulation of genes that are responsive to water stress in Arabidopsis; See S000355;	Arabidopsis thaliana;
111	MYB2CONSENSUSAT	MYB recognition site found in the promoters of the hydration-responsive gene rd22 and many other genes in Arabidopsis; Y=C/T; K=G/T; See S000177 (MYB2), S000175 (MYBATRD22);	Arabidopsis thaliana
112	MYBCORE	Binding site for all animal MYB and at least two plant MYB proteins ATMYB1 and ATMYB2, both isolated from Arabidopsis; ATMYB2 is involved in regulation of genes that are responsive to water stress in Arabidopsis; A petunia MYB protein (MYB.Ph3) is involved in regulation of flavonoid biosynthesis (Solano et al. EMBO J 14:1773 (1995)); See S000355;	Arabidopsis thaliana; animal; petunia (Petunia hybrida);
113	MYBCOREATCYCB1	"Myb core" in the 18 bp sequence which is able to activate reporter gene without leading to M-phase-specific expression, found in the promoter of Arabidopsis thaliana cyclin B1:1 gene; the 18 bp sequence share homology with a sequence found in the N. sylvestris cyclin B1 promoter (Trehin et al., 1999; see S000283):	Arabidopsis thaliana
114	MYBGAHV	Central element of gibberellin (GA) response complex (GARC) in high-pI alpha-amylase gene in barley (H.v.); Similar to c-myb and v-myb consensus binding site; GAmyb binds specifically to the TAACAAA box in vitro; GAmyb is the sole GA-regulated transcriptional factor required for transcriptional activation of the high-pI alpha-amylase; GARC consist of the pyrimidine, TAACAAA and TATCCAC boxes; GAR…	barley (Horum vulgare); rice (Oryza sativa)
115	MYBPLANT	Plant MYB binding site; Consensus sequence related to box P in promoters of phenylpropanoid biosynthetic genes such as PAL, CHS, CHI, DFR, CL, Bz1; Myb305; M=A/C; W=A/T; See S000355; The AmMYB308 and AmMYB330 transcription factors from Antirrhinum majus regulate phenylpropanoid and lignin biosynthesis in transgenic tobacco;	snapdragon (Antirrhinum majus); bean (Phaseolus vulgaris); OS petunia (Petunia hybrida); Arabidopsis thaliana; maize (Zea OS mays); parsley (Petroselinum crispum); XX
116	MYBPZM	Core of consensus maize P (myb homolog) binding site; W=A/T; 6 bp core; Maize P gene specifies red pigmentation of kernel pericarp, cob, and other floral organs; P binds to A1 gene, but not Bz1 gene; Maize C1 (myb homolog) activates both A1 and Bz1 genes (Grotewold et al. 1994); W=A/T;	OS maize (Zea mays)
117	MYBST1	Core motif of MybSt1 (a potato MYB homolog) binding site; MybSt1 cDNA clone was isolated by using CaMV 35S promoter domain A as a probe (Baranowskij et al. 1994); The Myb motif of the MybSt1 protein is distinct from the plant Myb DNA binding domain scribed so far;	potato (Solanum tuberosum);
118	MYCATERD1	MYC recognition sequence (from -466 to -461) necessary for expression of erd1 (early responsive to hydration) in hydrated Arabidopsis; NAC protein bound specifically to the CATGTG motif (Tran et al., 2004)); NAC protein bound specifically to the CATGTG motif (Tran et al., 2004);	Arabidopsis thaliana
119	MYCATRD22	Binding site for MYC (rd22BP1) in Arabidopsis (A.t.) hydration-resposive gene, rd22; MYC binding site in rd22 gene of Arabidopsis thaliana; ABA-induction; Located at ca. -200 of rd22 gene; Also MYB at ca. -141 of rd22 gene; See also S000175 (MYBATRD22);	Arabidopsis thaliana
120	MYCCONSENSUSAT	MYC recognition site found in the promoters of the hydration-responsive gene rd22 and many other genes in Arabidopsis; Binding site of ATMYC2 (previously known as rd22BP1); see S000144 (E-box; CANNTG), S000174 (MYCATRD22); N=A/T/G/C; MYC recognition sequence in CBF3 promoter; Binding site of ICE1 (inducer of CBF expression 1) that regulates the transcription of CBF/DREB1 genes in the cold in Arab…	Arabidopsis thaliana
121	NAPINMOTIFBN	Sequence found in 5' upstream region (-6, -95, -188) of napin (2S albumin) gene in Brassica napus (B.n.); Interact with a protein present in cru nuclear extracts from veloping B. napus seeds;	rape (Brassica napus)
122	NODCON1GM	One of two putative nodulin consensus sequences; See also S000462 (NODCON2GM);	Glycine max (soybean)
123	NODCON2GM	One of two putative nodulin consensus sequences; See also S000461 (NODCON1GM);	Glycine max (soybean)
124	NRRBNEXTA	"NRR (negative regulatory region)" in promoter region of Brassica napus (B.n.) extA extensin gene; Removal of this region leads to expression in all tissues within the stem interno, petiole and root;	Brassica napus
125	NTBBF1ARROLB	NtBBF1(Dof protein from tobacco) binding site in Agrobacterium rhizogenes (A.r.) rolB gene; Found in regulatory domain B (-341 to -306); Required for tissue-specific expression and auxin induction; XX	Agrobacterium rhizogenes
126	OSE1ROOTNODULE	One of the consensus sequence motifs of organ-specific elements (OSE) characteristic of the promoters activated in infected cells of root nodules; See also S000468;	Vicia faba; Medicago truncatula; Glycine max; Sesbania rostrata;
127	OSE2ROOTNODULE	One of the consensus sequence motifs of organ-specific elements (OSE) characteristic of the promoters activated in infected cells of root nodules; See also S000467;	Vicia faba; Medicago truncatula; Glycine max; Sesbania rostrata;
128	P1BS	PHR1-binding sequence found in the upstream regions of phosphate starvation responsive genes from several plant species; phr1 (phosphate starvation response 1) gene cos for PHR1 protein related to PSR1 gene in C. reinhardtii;	Arabidopsis thaliana; Lycopersicon esculentum (tomato); Medicago OS truncatula; Horum vulgare (barley);
129	PALBOXAPC	Box A; Consensus; One of three putative cis-acting elements (boxes P, A, and L) of phenylalanine ammonia-lyase (PAL; EC 4.3.1.5) genes in parsley (P.c.); "None of these elements (boxes P, A, and L) alone, or the promoter region containing all of them together, conferred elicitor or light responsiveness. These elements appear to be necessary but not sufficient for elicitor- or light-mediated PAL g…	parsley (Petroselinum crispum)
130	POLASIG1	"PolyA signal"; poly A signal found in legA gene of pea, rice alpha-amylase; -10 to -30 in the case of animal genes. Near upstream elements (NUE) in Arabidopsis (Loke et al. 2005);	pea (Pisum sativum); rice (Oryza sativa); Arabidopsis thaliana;
131	POLASIG2	"PolyA signal"; poly A signal found in rice alpha-amylase; -10 to -30 in the case of animal genes. AATAAA; AATAAT; AATTAAA; AATAAG;	rice (Oryza sativa); animal;
132	POLASIG3	"Plant polyA signal"; Consensus sequence for plant polyanylation signal;	maize (Zea mays)
133	POLLEN1LELAT52	One of two co-pennt regulatory elements responsible for pollen specific activation of tomato (L.e.) lat52 gene; Found at -72 to -68 region; See S000246 (POLLEN2LELAT52); AGAAA and TCCACCATA (S000246) are required for pollen specific expression; Also found in the promoter of tomato endo-beta-mannanase gene (LeMAN5) gene (Filichkin et al. 2004);	Lycopersicon esculentum (tomato)
134	PREATPRODH	"PRE (Pro- or hypoosmolarity-responsive element) found in the promoter region of proline hydrogenase (ProDH) gene in Arabidopsis; Core of 9-bp sequence ACTCATCCT which is necessary for the efficient expression of ProDH in response to L-Pro and hypoosmolarity (Satoh et al., 2002); ATB2-binding site; Similar to GCN4 motif (ATGA(C/G)TCAT); ATB2 subgroup of bZIP transcription factors function as tran…	Arabidopsis thaliana
135	PROXBBNNAPA	"prox B (proximal portion of B-box) found in napA gene of Brassica napus (B.n.); CA-rich sequence; Found between -130 and -124; Required for seed specific expression and ABA responsiveness; See S000262, S000264; dist B ABRE mediated transactivation by ABI3 adn ABI3-pennt response to ABA; a tetramer of the composite RY/G complex mediated only ABA-inpennt transactivation by ABI3; B2 domain of ABI3 …	Brassica napus
136	PYRIMIDINEBOXHVEPB1	"Pyrimidine box" found in the barley (H.v.) EPB-1 (cysteine proteinase) gene promoter; Located between -120 to -113; Required for GA induction; See S000297, S000259;	barley (Horum vulgare)
137	PRECONSCRHSP70A	Consensus sequence of PRE (plastid response element) in the promoters of HSP70A in Chlamydomonas; Involved in induction of HSP70A gene by both MgProto and light; S=G/C; Y=C/T; R=A/G; H=T/C/A; D=A/T/G;	Chlamydomonas reinhardtii
138	PYRIMIDINEBOXOSRAMY1A	Pyrimidine box found in rice (O.s.) alpha-amylase (RAmy1A) gene; Gibberellin-respons cis-element of GARE and pyrimidine box are partially involved in sugar repression; Found in the promoter of barley alpha-amylase (Amy2/32b) gene which is induced in the aleurone layers in response to GA; BPBF protein binds specifically to this site; See S000265;	rice (Oryza sativa); barley (Horum vulgare);
139	QARBNEXTA	Pyrimidine box found in rice (O.s.) alpha-amylase (RAmy1A) gene; Gibberellin-respons cis-element of GARE and pyrimidine box are partially involved in sugar repression; Found in the promoter of barley alpha-amylase (Amy2/32b) gene which is induced in the aleurone layers in response to GA; BPBF protein binds specifically to this site; See S000265;	rice (Oryza sativa); barley (Horum vulgare);
140	QELEMENTZMZM13	"Q(quantitative)-element" in maize (Z.m.) ZM13 gene promoter; Found at -107 to -102; Involved in expression enhancing activity; ZM13 is a maize homolog of tomato LAT52 gene; ZM13 is a pollen-specific maize gene;	maize (Zea mays)
141	RAV1AAT	Binding consensus sequence of Arabidopsis (A.t.) transcription factor, RAV1; RAV1 specifically binds to DNA with bipartite sequence motifs of RAV1-A (CAACA) and RAV1-B (CACCTG); RAV1 protein contain AP2-like and B3-like domains; The AP2-like and B3-like domains recognize the CAACA and CACCTG motifs, respectively; The expression level of RAV1 were relatively high in rosette leaves and roots; See S…	Arabidopsis (Arabidopsis thaliana)
142	RAV1BAT	Binding consensus sequence of an Arabidopsis (A.t.) transcription factor, RAV1; RAV1 specifically binds to DNA with bipartite sequence motifs of RAV1-A (CAACA) and RAV1-B (CACCTG); RAV1 protein contain AP2-like and B3-like domains; The AP2-like and B3-like domains recognize the CAACA and CACCTG motifs, respectively; The expression level of RAV1 were relatively high in rosette leaves and roots; Se…	Arabidopsis (Arabidopsis thaliana)
143	RBCSCONSENSUS	"rbcS general consensus sequence"; AATCCAA or AATCCAAC;	tomato (Lycopersicon esculentum); petunia (Petunia hybrida); OS tobacco (Nicotiana tabacum); pea (Pisum sativum); soybean OS (Glycine max);
144	REALPHALGLHCB21	"REalpha" found in Lemna gibba Lhcb21 gene promoter; Located at -134 to -129; Binding site of proteins of whole-cell extracts; The DNA binding activity is high in etiolated plants but much lower in green plants; Required for phytochrome regulation; See S000363;	Lemna gibba
145	REBETALGLHCB21	"REbeta" found in Lemna gibba Lhcb21 gene promoter; Located at -114 to -109; A GATA sequence created at a position six nucleotis upstream could replace the function of REbeta; Required for phytochrome regulation; See S000362;	Lemna gibba
146	RHERPATEXPA7	"Right part of RHEs (Root Hair-specific cis-Elements)" conserved among the Arabidopsis thaliana A7 (AtEXPA7) orthologous (and paralogous) genes from diverse angiosperm species with different hair distribution patterns; K=G/T; W=T/A;	Arabidopsis thaliana
147	ROOTMOTIFTAPOX1	Motif found both in promoters of rolD;	Agrobacterium rhizogenes;
148	S1FBOXSORPS1L21	"S1F box" conserved both in spinach (S.o.) RPS1 and RPL21 genes encoding the plastid ribosomal protein S1 and L21, respectively; Negative element; Might play a role in downregulating RPS1 and RPL21 promoter activity (Lagrange et al., 1993); See S000211 (SITE1SORPS1), S000215 (S1FSORPL21);	spinach (Spinacia oleracea)
149	S1FSORPL21	"S1F binding site" ("S1 site") in spinach (S.o.) RPL21 gene encoding the plastid ribosomal protein L21; Negative element; Might play a role in downregulating RPL21 promoter activity (Lagrange et al., 1993); See S000211 (SITE1SORPS1), S000166 (S2FSORPL21);	spinach (Spinacia oleracea)
150	S2FSORPL21	"S2F binding site" ("S2 site") in spinach RPL21 gene encoding the plastid ribosomal protein L21; S2 site (CATACAWW) is conserved in promoter region of many nuclear genes encoding plastid proteins; Leaf-specific, light-inpennt regulatory element; S2 site is related to but different from the light-responsive GT-1 binding site (Lagrange et al., 1997); For a compilation of related GT elements and fac…	spinach (Spinacia oleracea)
151	RYREPEATBNNAPA	"RY repeat" found in RY/G box (the complex containing the two RY repeats and the G-box) of napA gene in Brassica napus (B.n.); Found between -78 and -50; Required for seed specific expression; See S000262, S000263; dist B ABRE mediated transactivation by ABI3 adn ABI3-pennt response to ABA; a tetramer of the composite RY/G complex mediated only ABA-inpennt transactivation by ABI3; B2 domain of AB…	Brassica napus
152	RYREPEATGMGY2	"RY repeat motif (CATGCAT)"; Present in the 5' region of the soybean (G.m.) glycinin gene (Gy2);	soybean (Glycine max);
153	RYREPEATLEGUMINBOX	"RY repeat (CATGCAY)" or legumin box found in seed-storage protein genes in legume such as soybean (G.m.);	legume; soybean (Glycine max);
154	RYREPEATVFLEB4	"RY repeat motif"; quantitative seed expression; Gene: Vicia faba LeB4; Soybean glycinin (Gy2); other dicot and monocot seed protein genes; "Sph box" found in rice (O.s.) Osem gene promoter; See S000010, S000299, S000300; Binding site of Arabidopsis B3-domain-containing transcription factor FUS3; TRAB1, bZIP transcription factor, interacts with VP1 and mediates abscisic acid-induced transcritptio…	bean (Phaseolus vulgaris); soybean (Glycine max); Vicia faba; OS rice (Oryza sativa); Arabidopsis (Arabidopsis thaliana);
155	SBOXATRBCS	"S-box" conserved in several rbcS promoters in Arabidopsis; ABI4 binding site; "Important for the sugar and ABA responsiveness of CMA5"(Acevedo-Hernanz et al., 2005);	Arabidopsis thaliana
156	SEBFCONSSTPR10A	Binding site of the potato silencing element binding factor (SEBF) gene found in promoter of pathogenesis-related gene (PR-10a); Located between -45 and -39; Similar to the auxin response element; W=A/T;	Solanum tuberosum (potato)
157	SEF1MOTIF	"SEF1 (soybean embryo factor 1)" binding motif; sequence found in 5'-upstream region (-640; -765) of soybean beta-conglicinin (7S globulin) gene; W=A/T;	soybean (Glycine max)
158	SEF3MOTIFGM	"SEF3 binding site"; Soybean (G.m.) consensus sequence found in the 5' upstream region of beta-conglycinin (7S globulin) gene; AACCCA(-27bp-)AACCCA; SEF=soybean embryo factor; SEF2; SEF3; SEF4;	soybean (Glycine max);
159	SEF4MOTIFGM7S	"SEF4 binding site"; Soybean (G.m.) consensus sequence found in 5'upstream region (-199) of beta-conglycinin (7S globulin) gene (Gmg17.1); "Binding with SEF4 (soybean embryo factor 4)"; R=A/G;	soybean (Glycine max);
160	SITEIOSPCNA	"Site I" of rice (O.s.) PCNA (proliferating cell nuclear antigen) gene; Found at -201 to -194; Resemble G-box; May contribute in part to transcriptional activation;	rice (Oryza sativa)
161	SITEIIATCYTC	"Site II element" found in the promoter regions of cytochrome genes (Cytc-1, Cytc-2) in Arabidopsis; Located between -147 and -156 from the translational starts sites (Welchen et al., 2005); Y=C/T; See also S000308; Overrepresented in the promoters of nuclear genes encoding components of the oxidative phosphorylation (OxPhos) machinery from both Arabidopsis and rice (Welchen and Gonzalez, 2006);)	Arabidopsis thaliana; Oryza sativa (rice); XX
162	SORLIP1AT	one of "Sequences Over-Represented in Light-Induced Promoters (SORLIPs) in Arabidopsis; Computationally intified phyA-induced motifs; SORLIP 1 is most over-represented, and most statistically singnificant; See also S000483, S000484, S000485, S000486 (all SORLIPs), and also S000487, S000488, S000489, S000490 (all SORLREPs); Over-represented in light-induced cotyledon and root common genes and root…	Arabidopsis thaliana
163	SORLIP2AT	one of "Sequences Over-Represented in Light-Induced Promoters (SORLIPs) in Arabidopsis; Computationally intified phyA-induced motifs; See also S000482, S000484, S000485, S000486 (all SORLIPs), and also S000487, S000488, S000489, S000490 (all SORLREPs);	Arabidopsis thaliana
164	SORLREP3AT	one of "Sequences Over-Represented in Light-Repressed Promoters (SORLREPs) in Arabidopsis; Computationally intified phyA-repressed motifs; See also S000487, S000489, S000490 (all SORLREPs); and also S000482, S000483, S000484, S000485, S000486 (all SORLIPs);	Arabidopsis thaliana
165	SORLIP5AT	one of "Sequences Over-Represented in Light-Induced Promoters (SORLIPs) in Arabidopsis; Computationally intified phyA-induced motifs; See also S000482, S000483, S000484, S000485 (all SORLIPs), and also S000487, S000488, S000489, S000490 (all SORLREPs); Over-represented in both light-induced cotyledon-specific and root-specific genes (Jiao et al. 2005; see S000482);	Arabidopsis thaliana
166	SP8BFIBSP8AIB	One of SPBF binding site (SP8a); Found at -155 of gSPO-A1 (sporamin) gene, and also at -880 of gB-Amy (beta-amylase) gene in sweet potato (I.b.); SP8BF recognizes both SP8a and SP8b sequences; See also SP8BFIBSP8BIB (S000184); SP8BF activity is also found in tobacco; "SP8a" found in the 5' upstream region of three differnt genes coding for sporamin and beta-amylase; Binding site of SPF1; SPF1 als…	sweet potato (Ipomoea batatas);
167	SP8BFIBSP8BIB	One of SPBF binding site (SP8b); Found at -330, -220, and -200 of gSPO-B1 (sporamin) gene, and also at -80 of gB-Amy (beta-amylase) gene; SP8BF recognizes both SP8a and SP8b sequences; See also SP8BFIBSP8AIB (S000183); SP8BF activity is also found in tobacco; "SP8b" found in the 5' upstream region of three differnt genes coding for sporamin and beta-amylase; Binding site of SPF1; SPF1 also binds …	sweet potato (Ipomoea batatas);
168	SREATMSD	"sugar-repressive element (SRE)" found in 272 of the 1592 down-regulated genes after main stem capitation in Arabidopsis; See also S000471, S000472;	Arabidopsis thaliana
169	SURE1STPAT21	Sucrose Responsive Element (SURE); A motif conserved among genes regulated by sucrose; See also SURE2STPAT21 (S000185); Found between -184 and -156 bp in the patatin (a major tuber protein) gene promoter of potato (S.t.);	potato (Solanum tuberosum);
170	SURE2STPAT21	Sucrose Responsive Element 2 (SURE2); A motif conserved among genes regulated by sucrose; See also SURE1ST (S000186); Found between -184 and -156 bp in the patatin (a major tuber protein) gene promoter of potato (S.t.);	potato (Solanum tuberosum);
171	SURECOREATSULTR11	Core of sulfur-responsive element (SURE) found in the promoter of SULTR1;1 high-affinity sulfate transporter gene in Arabidopsis; SURE contains auxin response factor (ARF) binding sequence (GAGACA)(see S000270 ARF:TGTCTC; its complementary seq is GAGACA), and this core sequence is a part of it; this core seq is involved in -S response; Beware of other SURE (sucrose responsive element) !!;	Arabidopsis thaliana
172	SV40COREENHAN	"SV40 core enhancer"; Similar sequences found in rbcS genes; W=A/T;	virus; plant; pea (Pisum sativum); Arabidopsis thaliana;
173	T/GBOXATPIN2	"T/G-box" found in tomato proteinase inhibitor II (pin2) and leucine aminopeptidase (LAP) genes; Involved in jasmonate (JA) induction of these genes; bHLH-Leu zipper JAMYC2 and JAMYC10 proteins specifically recognaize this motif (Boter et al., 2004);	Lycopersicon esculentum (tomato); Arabidopsis thaliana;
174	TAAAGSTKST1	TAAAG motif found in promoter of Solanum tuberosum (S.t.) KST1 gene; Target site for trans-acting StDof1 protein controlling guard cell-specific gene expression; KST1 gene encos a K+ influx channel of guard cells; See S000265;	Solanum tuberosum (potato)
175	TATABOX2	"TATA box"; TATA box found in the 5'upstream region of pea legA gene; sporamin A of sweet potato; TATA box found in beta-phaseolin promoter (Grace et al.); sequence and spacing of TATA box elements are critical for accurate initiation (Grace et al.);	pea (Pisum sativum); tobacco (Nicotiana tabacum); bean (Phaseolus OS vulgaris);
176	TATABOX3	"TATA box"; TATA box found in the 5'upstream region of sweet potato sporamin A gene;	sweet potato (Ipomoea batatas)
177	TATABOX4	"TATA box"; TATA box found in the 5'upstream region of sweet potato sporamin A gene; TATA box found in beta-phaseolin promoter (Grace et al.); sequence and spacing of TATA box elements are critical for accurate initiation (Grace et al.);	sweet potato (Ipomoea batatas); bean (Phaseolus vulgaris)
178	TATABOX5	"TATA box"; TATA box found in the 5'upstream region of pea (Pisum sativum) glutamine synthetase gene; a functional TATA element by in vivo analysis;	pea (Pisum sativum);
179	TATABOXOSPAL	Binding site for OsTBP2, found in the promoter of rice pal gene encoding phenylalanine ammonia-lyase; OsTFIIB stimulated the DNA binding and bending activities of OsTBP2 and synergistically enhanced OsTBP2-mediated transcription from the pal promoter;	Oryza sativa (rice)
180	TATCCACHVAL21	"TATCCAC box" is a part of the conserved cis-acting response complex (GARC) that most often contain three sequence motifs, the TAACAAA box (see S000181), or GA-responsive element (GARE); the pyrimidine box, CCTTTT (see S000259); and the TATCCAC box, which are necessary for a full GA response;	barley (Horum vulgare)
181	TATCCAOSAMY	"TATCCA" element found in alpha-amylase promoters of rice (O.s.) at positions ca.90 to 150bp upstream of the transcription start sites; Binding sites of OsMYBS1, OsMYBS2 and OsMYBS3 which mediate sugar and hormone regulation of alpha-amylase gene expression; See also S000021 (AMYBOX2); S000256 (TATCCAY motif);	Oryza sativa (rice)
182	TATCCAYMOTIFOSRAMY3D	"TATCCAY motif" found in rice (O.s.) RAmy3D alpha-amylase gene promoter; Y=T/C; a GATA motif as its antisense sequence; TATCCAY motif and G motif (see S000130) are responsible for sugar repression (Toyofuku et al. 1998);	rice (Oryza sativa)
183	TATAPVTRNALEU	"TATA-like motif"; A TATA-like sequence found in Phaseolus vulgaris tRNALeu gene promoter; Frequently observed upstream of plant tRNA genes; Found in maize glycolytic glyceralhy-3-phospate hydrogenase 4 (GapC4) gene promoter; Binding site of TATA binding protein (TBP);	Phaseolus vulgaris; maize (Zea mays)
184	TBOXATGAPB	"Tbox" found in the Arabidopsis thaliana (A.T.) GAPB gene promoter; Located between -94 and -89 (T1) and also between -84 and -79 (T2); Mutations in the "Tbox" resulted in reductions of light-activated gene transcription; GAPB encos the B subunit of chloroplast glyceralhy-3-phosphate hydrogenase(GADPH) of A.T.;	Arabidopsis thaliana
185	TRANSINITDICOTS	Context sequence of translational initiation codon in dicots; M=A/C;	dicots;
186	TRANSINITMONOCOTS	Context sequence of translational initiation codon in monocots; R=A/G; M=A/C; XX	monocots;
187	TELOBOXATEEF1AA1	"telo-box" (telomere motif) found in the Arabidopsis (A.t.) eEF1AA1 gene promoter; Conserved in all known plant eEF1A gene promoters; Found in the 5' region of numerous genes encoding components of the translational apparatus; Required for the activation of expression in root primordia; Acts co-operatively with tef-box; Binding site of AtPur alpha-1; See S000309, S000474;	Arabidopsis (Arabidopsis thaliana)
188	TGACGTVMAMY	"TGACGT motif" found in the Vigna mungo (V.m.) alpha-Amylase (Amy) gene promoter; Located between -128 and -123; Required for high level expression of alpha-Amylase in the cotyledons of the germinated seeds; See S000234;	Vigna mungo
189	TGTCACACMCUCUMISIN	"TGTCACA motif" found in the region (from -254 to -215) of cucumisin (a subtilisin-like serine protease) in the fruit of melon (Cucumis melo L.); A novel enhancer element necessary for fruit-specific expression of the cucumisin gene;	Cucumis melo L. (melon)
190	TL1ATSAR	"TL1", a consensus sequence overrepresented in the promoter regions of all 13 NPR1-responsive ER-resint genes surveyed; NPR1 is "Nonexpressor of pathogenesis-related genes 1", also known as NIM1;	Arabidopsis thaliana
191	UP1ATMSD	"Up1" motif found in 162 of the 1184 up-regulated genes after main stem capitation in Arabidopsis; W=A/T; See also S000470, S000472;	Arabidopsis thaliana
192	UP2ATMSD	"Up2" motif found in 193 of the 1184 up-regulated genes after main stem capitation in Arabidopsis; W=A/T; See also S000470, S000471;	Arabidopsis thaliana
193	WBBOXPCWRKY1	"WB box"; WRKY proteins bind specifically to the DNA sequence motif (T)(T)TGAC(C/T), which is known as the W box; Found in amylase gene in sweet potato, alpha-Amy2 genes in wheat, barley, and wild oat, PR1 gene in parsley, and a transcription factor gene in Arabidopsis; The motif was initially registered in PLACEdb as TTGACT, and was corrected to TTGACY on 22 June, 2006; Y=C/T;	Ipomoea batatas (sweet potato); Triticum aestivum (wheat); OS Horum vulgare (barley); Avena fatua (wild oat); Petroselium OS crispum (parsley); Arabidopsis thaliana;
194	WBOXATNPR1	E "W-box" found in promoter of Arabidopsis thaliana (A.t.) NPR1 gene; Located between +70 and +79 in tanm; They were recognized specifically by salicylic acid (SA)-induced WRKY DNA binding proteins; See S000142 (SQ=TTGACC); See S000310 (SQ=TTTGACY); A cluster of WRKY binding sites act as negative regulatory elements for the inducible expression of AtWRKY18 (Chena and Chen, 2002); See also S000142;	Arabidopsis thaliana
195	WBOXHVISO1	SUSIBA2 bind to W-box element in barley iso1 (encoding isoamylase1) promoter;	Horum vulgare (barley)
196	WBOXNTCHN48	"W box" intified in the region between -125 and -69 of a tobacco class I basic chitinase gene CHN48; NtWRKY1, NtWRKY2 and NtWRKY4 bound to W box; NtWRKYs possibly involved in elicitor-respsonsive transcription of fense genes in tobacco; Y=C/T; see also S000442 (TGACT) and S000447 (TGAC);	Nicotiana tabacum (tobacco)
197	WBOXNTERF3	"W box" found in the promoter region of a transcriptional repressor ERF3 gene in tobacco; May be involved in activation of ERF3 gene by wounding;(Nishiuchi et al., 2004) Y=C/T; See S000142, S000390, S000442, S000447;	Nicotiana tabacum (tobacco
198	WRKY71OS	"A core of TGAC-containing W-box" of, e.g., Amy32b promoter; Binding site of rice WRKY71, a transcriptional repressor of the gibberellin signaling pathway; Parsley WRKY proteins bind specifically to TGAC-containing W box elements within the Pathogenesis-Related Class10 (PR-10) genes (Eulgem et al., 1999); See S000390 (TTGAC), S000442 (TGACT);	Oryza sativa (rice); Petroselinum crispum (parsley
199	WUSATAg	Target sequence of WUS in the intron of AGAMOUS gene in Arabidopsis; See Lohmann et al. Cell 105:793-803 (2003);	Oryza sativa (rice)
200	XYLAT	cis-element intified among the promoters of the "core xylem gene set";	Arabidopsis thaliana
