# Supplementary material for: Genome-wide characterization, expression and functional analysis of CLV3/ESR gene family in tomato
Source: BMC Genomics. 2014 Sep 30;15(1):827. doi: 10.1186/1471-2164-15-827 (PMC4195864; doi:10.1186/1471-2164-15-827)
Supplement: Supplementary file 8 — Additional file 8: Normalized expression of tomato SlCLE genes based on RNA-seq data downloaded from previously published data [46]. Based on the data, the heat map was generated using the MeV4.9.0 software (http://www.tm4.org/) and gene-wise normalized and hierarchical clustered based on Pearson correlation. Color scale at the top of each dendrogram represents fold change values. Bud: unopened flower buds; flower: fully opened flowers; MG fruit: mature green fruit; B_fruit: fruits at breaker; B + 10_fruit: fruits at breaker + 10 days stage. (ZIP 15 KB) [file 12864_2014_6524_MOESM8_ESM.zip]

Archive with 1 entries (1 files):
- 1597736214129100_MOESM8_ESM.bmp
