# Supplementary material for: Genome-wide characterization, expression and functional analysis of CLV3/ESR gene family in tomato
Source: BMC Genomics. 2014 Sep 30;15(1):827. doi: 10.1186/1471-2164-15-827 (PMC4195864; doi:10.1186/1471-2164-15-827)
Supplement: Supplementary file 9 — Additional file 9: qRT-PCR primers used in the current study. (XLS 27 KB) [file 12864_2014_6524_MOESM9_ESM.xls]

## Sheet: Sheet1
Primers used for qRT-PCR
Gene Name	Gene Locus	Primer	5'-3'
SlCLE1	Solyc01g014100.2.1	F	TGGTGTCTTTAAGAACTTTTGCTG
		R	CTCTTTATCTGGAAAATCCCCTT
SlCLE2	Solyc01g098890.1.1	F	GATACAACAAGGTGTTTTGGGAG
		R	TTGTAGTAGCTACAGGACTTTGTGC
SlCLE3	Solyc02g067550.1.1	F	CTGCTGAGATTTTAGTAAAGCCTG
		R	GAATGCCTTTCTGTTTCTATTATCC
SlCLE4	Solyc02g087470.2.1	F	AAAGAATTATGGCACTCCAAACA
		R	ATTAGTACATGTTTGATTGCTCCAG
SlCLE5	Solyc03g025960.1.1	F	AACCTCCCACTTCATTACTTCTTC
		R	ATGATCTGCAGCACCAGCAT
SlCLE6	Solyc05g006610.2.1	F	TGGAGGTGTTACAACAAAAATGA
		R	GAACATGATGAGCACCACTTGA
SlCLE7	Solyc05g007650.1.1	F	TGGTTTTCATTAGTAACAAGGCAT
		R	ATACGCCTACTCGTCGATAACC
SlCLE8	Solyc05g053630.1.1	F	CATCAAATCACAAACTCTTCTTCC
		R	TATGACTCGAAAAACCGACAAG
SlCLE9	Solyc06g074060.1.1	F	TGATCCTCTGCATCTTTCTCTTC
		R	CATAGGTGCTTCTCTTAGTTCCC
SlCLE10	Solyc07g053370.1.1	F	ACTTTATTTCTTTGGAGGGTCGT
		R	ATCTCCCTAGGGCTAAATCCA
SlCLE11	Solyc07g062670.1.1	F	TCAAGGATGTTGTCATGAGGTG
		R	TTGCCCTTCTTTTGTAATACTCC
SlCLE12	Solyc09g061410.1.1	F	TGATGGATATTGATCTCTTGTGGA
		R	ATGAATGGTTGGGAACTGGAT
SlCLE13	Solyc09g091810.1.1	F	CAATATGCAAGTCCATCACAAAC
		R	GCCTCCCCATAATATTTTCGA
SlCLE14	Solyc11g066120.1.1	F	AACCTATAAACGCAGTTAAGTCCA
		R	TCGGTCCAGATGGTGGTTTA
SlCLE15	Solyc11g071380.1.1	F	GGTCTGTCTCTAAAGGAAGTTGCT
		R	CATTAATCTTCTCTGCATGCTTG
Actin	BT013707	F	GGTCCTCTTCCAGCCATCC
		R	CCACTGAGCACAATGTTACCG
